# Supplementary material for: Acute Exacerbation of Interstitial Lung Disease in Adult Patients With Idiopathic Inflammatory Myopathies: A Retrospective Case-Control Study
Source: Front Med (Lausanne). 2020 Jan 31;7:12. doi: 10.3389/fmed.2020.00012 (PMC7005087; doi:10.3389/fmed.2020.00012)
Supplement: Supplementary file 3 [file Data_Sheet_1.xlsx]

## Sheet: Sheet1
Supplementary Data 1 Records of data for this study
Coding	Sex(male 1)	Age(y)	Course of disease(m)	Duration of diagnosis delay(m)	MYOACT score	FVC%(%)	TLC(L)	FEV1%(%)	FEV1/FVC	DLCO%(%)	DLCO%(%) inputation	Carcinoma	Types of carcinoma	Cardiac involvement	Smoking	Alcohol abuse	Hepatitis	Hypertension	Diabetes	Allergic History	Fever	Heliotrope rash	Gottron’s sign	Periungual erythema	Mechanic’s hands	Raynaud’s phenomenon	Muscle pain	Muscle weakness	Joint pain	Joint swelling	Dysphagia	Dysarthria	Respiratory muscle involvement	DM	CADM	PM	Lymphadenectasis	Hepatomegaly	Splenomegaly	ILD	AE-ILD	UIP pattern	Pneumomediastinum	Gastrointestinal hemorrhage	Bacterial infection	Types of bacterial infection	Fungal infection	Types of fungal infection	Tuberculosis infection
1	1	52	1	1	10	91.2	4.82	76	0.61	71.7	71.7	0		0	0	0	0	0	0	0	1	1	1	0	1	0	1	1	0	0	0	0	0	1	0	0	0	0	0	1	1	0	1	0	1	Klebsiella pneumoniae BALF	0		0
2	1	47	3	3	8	95.3	4.34	79.4	0.71	48.8	48.8	0		0	1	1	0	1	1	0	1	0	0	0	0	0	1	1	0	0	0	0	0	0	0	1	1	0	0	1	1	1	0	0	1	Acinetobacter baumannii BALF	0		0
3	0	52	5	5	9	58	3.06	66	0.93	58.9	58.9	0		0	1	0	1	0	0	0	0	0	0	0	0	0	1	1	0	1	0	0	0	0	0	1	1	0	0	1	1	0	0	0	1	Staphylococcus aureus BALF	0		0
4	0	59	9	1	10	79	3.41	82	0.82	46	46	0		0	0	0	0	0	0	0	1	0	1	0	0	0	0	1	0	0	0	0	0	1	0	0	0	0	0	1	1	0	0	0	1	Klebsiella pneumoniae BALF	0		0
5	0	50	3	3	8	69	2.33	53	1.01	61.2	61.2	0		0	0	0	0	0	0	0	0	0	1	0	0	0	0	1	1	1	0	0	0	1	0	0	0	0	0	1	1	0	0	0	0		0		BALF
6	0	57	2	2	9	79	3.11	82	0.82	51.8	51.8	0		0	0	0	0	0	0	0	0	0	1	0	0	0	1	0	1	0	0	0	0	1	0	0	0	0	0	1	1	0	0	0	1	Stenotrophomonas maltophilia BALF	0		0
7	1	71	1	1	9	#NULL!	#NULL!	#NULL!	#NULL!	#NULL!	58.8664	0		0	0	0	0	1	0	0	0	1	0	0	0	0	0	1	0	0	0	0	0	1	0	0	0	0	0	1	1	0	0	0	0		1	Pneumocystis carinii BALF	0
8	0	63	0.5	0.5	16	#NULL!	#NULL!	#NULL!	#NULL!	#NULL!	58.8664	0		0	0	0	0	1	0	0	1	0	1	1	0	0	0	1	1	0	1	0	0	1	0	0	1	0	1	1	1	0	0	1	0		1	Aspergillus fumigatus BALF	0
9	0	62	5	5	6	85	3.98	92	0.77	88.9	88.9	0		0	0	0	0	0	0	1	0	0	0	0	0	0	0	1	0	1	0	0	0	0	0	1	1	0	0	1	0	0	0	0	0		1	Candida albicans BALF	0
10	0	61	2	2	9	53.9	3.58	49	0.7	66.8	66.8	0		0	0	0	0	1	0	0	1	0	0	0	0	0	0	1	0	0	1	0	0	0	0	1	1	0	1	1	0	0	0	0	1	Acinetobacter baumannii BALF	0		0
11	1	46	4	3	10	71	4.13	72	0.81	71.2	71.2	0		0	0	0	0	0	0	0	1	0	1	0	0	0	0	1	0	0	0	0	0	1	0	0	0	0	1	1	0	0	0	1	1	Escherichia coli BALF	0		0
12	0	52	3	3	18	72.7	3.85	75.3	0.85	82.3	82.3	0		0	0	0	0	0	0	0	1	1	1	0	0	0	1	1	0	0	1	0	0	1	0	0	0	0	1	1	0	0	0	1	1	Stenotrophomonas maltophilia BALF	0		0
13	0	59	1	1	4	47.4	3.16	41.1	0.71	28.6	28.6	0		0	0	0	0	0	0	0	0	1	1	0	0	0	0	1	0	0	0	0	0	1	0	0	0	0	0	1	0	0	0	0	0		1	Cryptococcus BALF	0
14	0	74	2	2	13	#NULL!	#NULL!	#NULL!	#NULL!	#NULL!	58.8664	1	adenocarcinoma of thyroid	1	0	0	1	0	0	0	1	0	0	0	0	0	0	1	0	0	0	0	0	0	0	1	1	0	1	1	0	0	0	1	1	Escherichia coli BALF	0		0
15	1	70	3	3	6	#NULL!	#NULL!	#NULL!	#NULL!	#NULL!	58.8664	0		0	0	0	0	0	0	0	1	1	1	0	0	0	0	0	0	0	0	0	0	0	1	0	0	0	0	1	0	0	0	0	0		1	Cryptococcus BALF	0
16	1	63	6	5	7	80.1	4.97	81.5	0.86	46	46	0		0	1	0	0	0	0	0	0	1	1	1	0	0	0	0	0	0	0	0	0	0	1	0	0	0	0	1	0	0	0	0	0		1	Aspergillus fumigatus BALF	0
17	1	83	2	2	14	#NULL!	#NULL!	#NULL!	#NULL!	#NULL!	58.8664	0		0	0	1	0	1	1	0	1	1	0	0	0	0	1	1	0	0	0	0	0	1	0	0	1	0	0	1	0	0	0	1	1	Pseudomonas aeruginosa BALF	1	Candida albicans BALF	0
18	1	44	1	1	4	#NULL!	#NULL!	#NULL!	#NULL!	#NULL!	58.8664	0		0	1	1	0	0	1	0	0	0	1	0	0	0	1	1	0	0	0	0	0	1	0	0	1	0	0	1	0	0	0	0	0		1	Candida albicans BALF	0
19	0	50	4	3	12	85.9	3.76	71.7	0.71	78.3	78.3	0		0	0	0	0	0	0	0	1	1	1	0	0	0	1	1	1	1	0	0	0	1	0	0	1	0	0	1	0	0	0	0	1	Klebsiella pneumoniae BALF	0		0
20	0	65	2	2	7	83.5	2.21	68.4	0.69	58.2	58.2	0		0	0	0	0	0	0	0	0	1	1	1	0	0	0	0	0	0	0	0	0	0	1	0	1	0	0	1	1	0	0	0	0		1	Candida albicans(sputum	0
21	0	62	1	1	6	#NULL!	#NULL!	#NULL!	#NULL!	#NULL!	58.8664	0		0	0	0	0	1	1	0	0	0	1	0	0	0	0	1	0	0	0	0	0	1	0	0	0	0	0	1	1	0	0	0	0		1	Candida glabrata sputum	0
22	1	62	3	1	5	73.6	2.38	78.6	1.21	53.3	53.3	0		0	0	0	0	1	0	0	1	1	1	0	0	0	0	0	0	0	0	0	0	0	1	0	1	0	0	1	1	1	0	0	1	Stenotrophomonas maltophilia(sputum)	1	Aspergillus fumigatus(sputum	0
23	1	42	2	2	15	49	2.38	51	0.85	51.2	51.2	0		0	0	1	0	0	0	0	1	1	1	0	1	0	0	1	0	0	1	1	0	1	0	0	0	0	1	1	1	0	0	0	0		1	Candida albicans(sputum	0
24	0	66	12	12	12	68.6	3.62	59.7	0.68	65.6	65.6	0		0	0	0	0	1	0	0	1	0	0	0	0	0	1	1	0	0	0	0	0	0	0	1	1	0	0	1	1	0	0	0	0		0		Sputum
25	1	42	48	6	10	31.6	1.22	51.2	0.65	24.4	24.4	0		0	0	0	0	1	0	0	0	1	0	0	0	0	0	1	0	0	1	0	0	1	0	0	0	1	1	1	1	0	0	1	1	Stenotrophomonas maltophilia(sputum)	0		0
26	0	30	10	2	13	#NULL!	#NULL!	#NULL!	#NULL!	#NULL!	58.8664	0		0	0	0	1	0	0	0	1	1	0	0	0	0	1	1	0	0	1	0	0	1	0	0	0	0	0	1	1	0	0	0	1	Acinetobacter baumannii(sputum)	1	Candida albicans(sputum	0
27	0	64	5	3	12	38.4	2.62	33.79	0.69	31.6	31.6	0		0	0	0	0	1	1	0	1	0	0	0	0	0	1	1	0	0	0	0	0	0	0	1	0	0	1	1	1	0	0	1	0		1	Candida albicans(sputum	0
28	1	65	4	3	10	61.7	3.15	70.3	0.89	49.7	49.7	0		0	0	0	0	1	0	0	1	0	0	0	1	0	1	1	0	0	1	0	0	0	0	1	0	0	0	1	1	0	0	0	1	Klebsiella pneumoniae	0		0
29	1	63	5	2	12	#NULL!	#NULL!	#NULL!	#NULL!	#NULL!	58.8664	0		1	1	0	0	1	0	0	1	0	0	0	0	0	1	1	0	0	0	0	0	0	0	1	0	0	1	1	1	1	0	0	1	Acinetobacter baumannii(sputum)	0		0
30	0	35	1	1	8	59.6	3.08	69.5	1.1	51.1	51.1	0		0	0	0	0	0	0	1	0	1	0	0	0	0	0	1	0	0	0	0	1	1	0	0	1	0	1	1	1	0	0	0	0		1	Candida albicans(sputum	0
31	1	66	2	2	7	51	5.24	64	0.98	61.2	61.2	0		0	1	1	0	0	0	0	0	0	1	1	0	0	0	1	1	0	0	0	0	1	0	0	1	0	0	1	1	0	0	0	0		1	Candida albicans(sputum	0
32	0	48	4	2	11	32.6	3.08	40	0.96	42.1	42.1	0		0	0	0	0	0	1	0	1	1	1	0	0	0	0	1	1	0	0	1	0	1	0	0	0	0	0	1	1	0	1	0	0		1	Candida albicans(sputum	0
33	0	68	2	2	9	#NULL!	#NULL!	#NULL!	#NULL!	#NULL!	58.8664	0		0	0	0	0	1	0	1	0	0	0	0	0	0	1	1	0	0	0	0	0	0	0	1	0	0	0	1	1	1	0	0	0		1	Aspergillus fumigatus(sputum)	0
34	1	66	2	2	7	70.09	4.12	71.3	0.79	34.9	34.9	0		0	1	0	0	1	0	0	0	1	1	0	0	0	0	0	0	0	0	0	0	0	1	0	0	0	0	1	1	0	0	0	1	Pseudomonas aeruginosa	1	Candida albicans(sputum	0
35	0	48	7	5	13	#NULL!	#NULL!	#NULL!	#NULL!	#NULL!	58.8664	0		0	0	0	0	0	0	0	1	1	0	0	0	0	1	1	0	0	0	0	0	1	0	0	1	0	0	1	1	0	1	0	1	Acinetobacter baumannii(sputum)	0		0
36	0	68	72	72	16	35	3.28	42.5	0.89	52.9	52.9	0		0	0	0	0	1	0	0	1	1	0	0	0	0	1	1	1	1	1	0	0	1	0	0	1	0	1	1	1	1	0	1	1	Stenotrophomonas maltophilia (sputum)	0		0
37	1	74	5	5	9	66.4	5.2	65.4	0.74	67.3	67.3	0		0	1	0	0	1	0	0	1	0	1	0	0	0	0	1	0	0	0	0	0	1	0	0	0	0	1	1	1	0	0	0	0		1	Candida albicans(sputum	0
38	0	55	1	1	8	90.7	4.82	71.2	0.61	29.8	29.8	0		0	0	0	0	1	0	0	0	1	1	1	0	0	0	0	0	0	0	0	0	0	1	0	0	0	0	1	1	0	0	0	0		1	Candida albicans(sputum	0
39	0	70	1	1	9	#NULL!	#NULL!	#NULL!	#NULL!	#NULL!	58.8664	0		0	0	0	0	1	0	0	1	1	0	0	0	0	0	1	1	1	0	0	0	1	0	0	1	0	0	1	1	0	0	0	1	Staphylococcus haemolyticus(sputum)	0		0
40	0	71	1	1	7	76	3.22	82	0.89	65.8	65.8	0		0	0	0	0	1	0	0	0	0	1	1	1	0	0	1	0	0	0	0	0	1	0	0	0	0	0	1	0	0	0	0	1	Escherichia coli sputum	1	Candida albicans(sputum	0
41	0	57	1	1	10	82	3.42	89	0.9	49	49	0		0	0	0	0	0	0	0	1	1	1	1	0	0	0	1	1	1	1	0	0	1	0	0	1	0	0	1	0	1	0	0	1	Haemophlus influenzae sputum	0		0
42	1	25	8	8	16	79	4.07	76	0.82	55.7	55.7	0		0	0	0	1	0	0	0	1	1	1	0	0	0	1	1	1	1	0	0	1	1	0	0	1	0	0	1	0	0	0	1	1	Klebsiella pneumoniae(sputum)	1	Candida albicans(sputum	0
43	0	62	1	1	16	64	3.81	74	0.91	67.9	67.9	1	ovarian cancer	0	0	0	0	0	0	1	0	0	1	0	0	0	1	1	0	0	1	0	1	1	0	0	1	0	1	1	0	0	0	1	0		1	Candida albicans(sputum	0
44	0	74	5	1	9	66.5	3.86	58.7	0.47	29.6	29.6	0		0	1	1	1	0	0	1	0	1	1	0	0	0	0	1	0	0	0	0	0	1	0	0	0	0	0	1	0	1	0	0	0		1	Candida albicans(sputum	0
45	0	56	37	3	7	81.6	4.56	94	0.82	36.9	36.9	0		0	0	0	0	1	0	0	1	0	0	0	0	0	0	1	0	0	0	0	0	0	0	1	0	1	0	1	0	0	0	0	0		0		Sputum
46	0	43	6	5	12	73	5.27	85	1	51.2	51.2	0		0	0	0	0	0	0	1	0	1	0	0	1	1	0	0	0	0	0	0	1	1	0	0	0	0	0	1	0	0	0	0	0		0		Sputum
47	0	51	5	5	4	55	2.69	54	0.8	41.4	41.4	0		0	0	0	0	0	0	0	0	0	1	1	0	0	0	1	0	0	0	0	0	1	0	0	0	0	0	1	0	0	0	0	0		1	Candida albicans(sputum	0
48	0	64	1	1	6	37.79	3.25	50.7	1	51.2	51.2	0		0	0	0	1	0	1	0	1	0	1	0	0	0	0	0	0	0	0	0	0	0	1	0	1	0	0	1	0	0	0	0	0		1	Cryptococcus(sputum)	0
49	0	32	24	2	12	#NULL!	#NULL!	#NULL!	#NULL!	#NULL!	58.8664	1	lymphoma	0	0	0	0	0	0	0	0	1	0	0	1	1	0	1	0	0	1	0	0	1	0	0	0	0	1	1	0	0	0	0	1	Acinetobacter baumannii(sputum)	0		0
50	0	64	3	3	9	61.8	2.73	65.5	0.8	44.3	44.3	0		1	0	0	0	0	0	0	1	0	0	0	0	0	0	1	0	0	0	0	0	0	0	1	0	0	0	1	0	1	0	0	1	Pseudomonas aeruginosa(sputum)	0		0
51	1	46	1	1	11	36.9	1.96	34.6	0.76	68.9	68.9	0		0	0	0	0	0	0	0	1	1	1	0	0	0	0	1	0	0	0	0	0	1	0	0	1	0	0	1	0	0	0	0	1	Enterobacter cloacae(sputum)	1	Candida albicans(sputum	0
52	1	44	48	42	8	101.1	4.22	95.7	0.76	65.8	65.8	0		0	0	0	0	0	0	0	1	0	1	0	1	1	1	0	0	0	0	0	0	1	0	0	1	0	0	1	0	1	0	0	1	Streptococcus viridans(sputum)	0		0
53	0	76	7	6	6	#NULL!	#NULL!	#NULL!	#NULL!	#NULL!	58.8664	0		0	0	0	0	0	0	0	1	0	0	0	0	0	0	1	0	0	0	0	0	0	0	1	1	0	0	1	0	1	0	0	1	Escherichia coli(sputum)	1	Candida albicans(sputum	0
54	0	61	245	2	9	84.5	5.18	73.3	0.69	70.2	70.2	0		1	0	0	0	0	0	0	0	0	0	0	0	0	0	1	0	0	0	0	0	0	0	1	0	0	0	1	0	1	0	0	0		1	Candida albicans(sputum	0
55	0	57	14	14	5	49.3	2.99	52.7	0.87	52.2	52.2	0		0	0	0	0	0	0	0	0	0	1	1	0	1	0	1	0	0	0	0	0	1	0	0	1	0	0	1	0	1	0	0	0		1	Candida albicans(sputum	0
56	1	64	6	6	5	#NULL!	#NULL!	#NULL!	#NULL!	#NULL!	58.8664	0		1	0	0	0	1	0	0	1	0	0	0	0	0	1	1	0	0	0	0	0	0	0	1	0	0	0	1	0	0	0	0	0		1	Candida albicans(sputum	0
57	1	72	1	1	6	#NULL!	#NULL!	#NULL!	#NULL!	#NULL!	58.8664	0		0	1	0	0	0	0	0	0	0	0	0	0	0	1	1	0	0	0	0	0	0	0	1	1	0	1	1	0	1	0	0	0		1	Candida albicans(sputum	0
58	1	71	15	2	5	#NULL!	#NULL!	#NULL!	#NULL!	#NULL!	58.8664	0		0	1	1	0	0	0	0	0	0	0	0	1	0	1	1	0	0	0	0	0	0	0	1	0	0	0	1	0	0	1	0	1	Klebsiella pneumoniae sputum	0		0
59	0	61	65	23	7	#NULL!	#NULL!	#NULL!	#NULL!	#NULL!	58.8664	0		0	0	0	0	1	0	0	0	0	1	1	0	1	0	1	0	0	0	0	0	1	0	0	1	0	0	1	0	0	0	0	0		0		Sputum
60	0	54	11	11	7	76.2	3.14	73.5	0.91	57.6	57.6	0		1	0	0	0	0	0	0	1	1	1	0	1	0	0	1	0	0	1	0	0	1	0	0	0	0	0	1	0	0	1	0	1	Escherichia coli(sputum)	0		0
61	1	50	1	1	8	#NULL!	#NULL!	#NULL!	#NULL!	#NULL!	58.8664	0		1	0	0	0	0	0	1	1	1	1	0	0	0	1	1	0	0	1	0	0	1	0	0	0	0	0	1	0	0	0	0	0		1	Candida albicans(sputum	0
62	1	75	2	2	14	#NULL!	#NULL!	#NULL!	#NULL!	#NULL!	58.8664	1	bladder cancer	1	0	0	0	0	0	0	0	1	1	0	0	0	1	1	0	0	0	0	0	1	0	0	0	0	0	1	0	0	0	1	0		1	Candida glabrata sputum	0
63	0	60	6	6	14	#NULL!	#NULL!	#NULL!	#NULL!	#NULL!	58.8664	0		0	0	0	0	0	0	1	0	1	1	0	0	0	1	1	1	0	1	1	0	1	0	0	1	0	0	1	0	1	1	0	1	Pseudomonas aeruginosa sputum	1	Candida albicans(sputum	0
65	0	40	7	4	11	#NULL!	#NULL!	#NULL!	#NULL!	#NULL!	58.8664	0		0	0	0	0	0	1	0	0	1	0	0	0	0	1	1	0	0	0	1	0	1	0	0	0	0	0	1	0	0	0	0	1	Acinetobacter baumannii(sputum)	0		0
65	0	53	14	8	5	91.1	3.66	78	0.86	50.8	50.8	0		0	0	0	0	0	0	1	1	1	1	1	0	0	0	0	0	0	0	0	0	0	1	0	1	0	0	1	0	0	0	0	0		1	Candida albicans(sputum	0
66	1	61	5	1	10	#NULL!	#NULL!	#NULL!	#NULL!	#NULL!	58.8664	0		0	1	1	1	1	0	0	0	1	0	0	0	0	0	1	1	1	1	0	0	1	0	0	0	0	0	1	0	0	0	0	1	Listeria monocytogenes(sputum)	0		0
67	0	72	3	3	13	#NULL!	#NULL!	#NULL!	#NULL!	#NULL!	58.8664	0		0	0	0	0	0	0	0	0	1	1	0	0	0	0	1	0	0	1	0	0	1	0	0	0	0	0	1	0	0	0	0	1	Staphylococcus aureus(sputum)	0		0
68	0	60	0.5	0.5	16	81.2	5.59	96.1	0.95	85.3	85.3	0		0	1	1	0	0	0	0	1	1	0	0	1	0	0	1	1	0	0	0	0	1	0	0	0	0	0	1	0	0	0	1	1	Staphylococcus aureus(sputum)	0		0
69	1	65	4	3	8	80	4.3	74	0.72	76	76	0		0	0	0	0	0	0	0	0	1	1	1	0	0	1	1	0	0	0	0	0	1	0	0	1	0	0	1	1	0	0	0	0		0		Sputum
70	1	41	2	2	10	68.6	2.61	59.7	0.68	86.2	86.2	0		0	0	0	0	0	0	0	1	0	1	0	0	0	0	1	0	0	0	0	0	1	0	0	0	0	0	1	1	0	0	0	0		0		0
71	1	85	1	1	16	97.8	4.21	78.4	0.67	47.7	47.7	0		0	1	0	0	0	0	0	0	0	1	0	0	0	0	1	0	0	0	0	0	1	0	0	1	0	0	1	1	0	0	0	0		0		0
72	1	70	3	3	12	77	2.64	87	0.85	37	37	0		0	0	0	0	0	0	0	0	0	1	0	0	1	0	1	1	1	0	0	0	1	0	0	0	0	0	1	1	0	0	0	0		0		0
73	1	56	1	1	12	76	5.21	62	0.6	31.1	31.1	0		0	1	1	0	0	0	0	0	1	1	0	1	0	0	0	0	0	0	0	0	0	1	0	0	0	0	1	1	0	0	0	0		0		0
74	0	71	4	3	12	79.5	2.66	87.6	0.81	58.7	58.7	0		0	0	0	0	0	0	0	0	1	1	1	0	0	1	1	0	0	0	0	0	1	0	0	0	0	0	1	1	0	0	0	0		0		0
75	0	71	3	3	15	57	2.86	55	0.72	63.2	63.2	1	lymphoma	0	0	0	0	1	1	0	1	1	1	1	0	0	0	1	0	0	0	0	0	1	0	0	0	0	0	1	1	0	0	1	0		0		0
76	0	52	48	12	6	69.3	2.82	71.3	0.83	72.3	72.3	0		0	0	0	0	0	0	1	0	1	1	0	1	0	0	0	0	0	0	0	0	0	1	0	0	0	0	1	1	0	0	0	0		0		0
77	1	70	48	48	13	64.5	3.67	68.3	0.82	49.2	49.2	0		0	0	0	0	1	0	0	0	0	0	0	0	0	0	1	0	0	1	0	0	0	0	1	1	0	1	1	1	1	0	0	0		0		0
78	1	61	1	1	4	80.7	4.01	78.7	0.77	90.7	90.7	0		0	0	0	0	0	0	0	0	1	0	0	0	0	0	1	0	0	0	0	0	1	0	0	0	0	0	1	1	0	0	0	0		0		0
79	1	45	12	12	11	64	3.49	73	0.91	59.7	59.7	0		0	0	0	0	0	0	0	0	0	1	0	1	1	0	1	0	0	0	0	0	1	0	0	0	0	0	1	1	0	0	0	0		0		0
80	0	73	27	27	10	83.5	3.27	68.4	0.69	34.6	34.6	0		0	0	0	0	0	1	0	0	1	0	0	1	0	0	1	0	0	0	0	0	1	0	0	1	0	0	1	1	1	0	0	0		0		0
81	1	27	2	2	14	40.3	3.26	42.9	0.82	49.6	49.6	0		0	0	0	0	0	0	0	0	1	1	0	1	0	0	0	0	0	0	0	0	0	1	0	0	0	0	1	1	0	0	0	0		0		0
82	0	55	2	2	15	42.9	2.31	45.6	0.84	30.7	30.7	0		0	0	0	0	1	1	0	1	1	0	0	0	1	0	0	1	0	0	0	0	0	1	0	0	0	0	1	1	0	0	0	0		0		0
83	0	62	1	1	9	77	4.98	87	0.85	63.2	63.2	1	lung cancer	0	0	0	0	0	0	0	0	0	1	1	1	0	0	1	0	0	0	0	0	1	0	0	0	0	0	1	1	1	0	0	0		0		0
84	0	41	3	3	3	65.7	3.24	62.9	0.77	54.7	54.7	0		0	1	1	0	0	0	0	1	1	1	0	0	0	0	1	1	0	0	0	0	1	0	0	0	0	0	1	1	0	0	1	0		0		0
85	0	46	7	7	5	65	2.02	70	0.87	59.5	59.5	0		0	0	0	0	0	0	0	0	0	1	1	0	0	0	0	0	0	0	0	0	0	1	0	0	0	1	1	1	0	1	0	0		0		0
86	0	42	3	3	7	54	2.36	58	0.9	58.7	58.7	0		0	0	0	0	0	0	0	1	0	0	0	0	0	1	1	0	0	0	0	0	0	0	1	1	0	0	1	1	1	0	0	0		0		0
87	0	62	1	1	15	33	2.13	36	0.86	51.1	51.1	0		1	1	1	1	1	0	0	0	0	0	0	0	0	0	1	0	0	1	1	1	0	0	1	0	0	0	1	1	1	0	0	0		0		0
88	0	63	1	1	7	72.7	2.89	82.9	0.88	32.1	32.1	1	colon cancer	0	0	0	0	0	0	0	0	1	0	0	0	0	0	1	1	1	0	0	0	1	0	0	1	0	0	1	1	1	0	0	0		0		0
89	0	64	1	1	9	79.5	2.66	87.6	0.8	58.9	58.9	1	breast cancer	0	0	0	0	1	0	0	0	0	1	0	0	0	1	1	0	0	0	0	0	1	0	0	1	0	1	1	1	0	0	0	0		0		0
90	0	47	1	1	8	100.3	5.66	120.3	0.93	77.2	77.2	0		0	0	0	0	0	0	0	0	0	1	1	0	0	0	0	0	0	0	0	0	0	1	0	0	0	0	1	1	0	0	0	0		0		0
91	0	62	7	1	3	73.7	4.51	71.09	0.77	56.7	56.7	0		0	1	1	0	0	0	0	0	0	1	0	0	0	0	1	0	0	0	0	0	1	0	0	1	0	0	1	1	1	0	0	0		0		0
92	1	47	6	5	9	57.9	5.96	63.7	0.91	69.4	69.4	0		0	0	0	0	0	0	0	0	1	1	1	0	0	0	0	0	0	0	0	0	0	1	0	1	0	1	1	1	1	0	0	0		0		0
93	0	55	48	48	14	57	2.35	55	0.72	42.8	42.8	0		0	0	0	1	0	0	0	0	1	1	0	0	1	0	1	0	0	1	1	0	1	0	0	0	0	1	1	1	0	0	0	0		0		0
94	0	60	1	1	11	84	2.98	82	0.76	25.2	25.2	0		0	0	0	0	0	0	0	0	1	0	0	0	0	1	1	1	0	1	0	0	1	0	0	0	0	0	1	1	0	0	0	0		0		0
95	0	74	2	2	18	69.3	2.82	71.3	0.82	62.3	62.3	0		1	0	0	0	1	1	1	1	0	0	0	0	0	1	1	1	1	1	1	0	0	0	1	1	0	0	1	1	0	0	1	0		0		0
96	0	68	1	1	11	35.29	1.78	47.7	0.97	42.8	42.8	0		0	0	0	0	0	0	0	1	1	1	0	0	0	0	0	1	0	0	0	0	0	1	0	1	0	1	1	1	0	0	0	0		0		0
97	1	52	28	28	10	69.4	4.63	69.4	0.82	79.5	79.5	0		0	1	1	0	0	0	0	1	0	0	0	0	0	0	1	1	0	0	0	0	0	0	1	0	0	0	1	1	1	0	1	0		0		0
98	1	77	6	6	7	64	2.96	73	0.91	62.5	62.5	0		0	0	0	0	0	0	0	0	0	0	0	0	0	1	1	0	0	0	0	0	0	0	1	0	0	0	1	1	1	0	0	0		0		0
99	0	51	15	1	11	42.9	2.31	45.6	0.84	30.7	30.7	0		0	0	0	0	0	0	0	0	1	0	0	0	0	0	1	0	0	0	0	0	1	0	0	1	0	0	1	1	0	0	1	0		0		0
100	0	45	3	3	7	45	2.41	52	0.92	57.6	57.6	0		0	0	0	0	0	0	0	1	0	0	0	0	0	1	1	1	1	0	0	0	0	0	1	0	0	0	1	1	0	0	0	0		0		0
101	1	64	1	1	13	95.2	6.03	78.5	0.65	63.9	63.9	1	lung cancer	0	1	1	0	0	0	0	0	1	1	1	0	0	1	1	0	0	0	0	0	1	0	0	1	0	0	1	1	0	0	0	0		0		0
102	1	40	9	9	7	62	5.22	65	0.89	46.6	46.6	0		0	1	1	0	0	0	0	1	0	0	0	0	0	0	1	1	0	0	0	0	0	0	1	1	0	0	1	1	0	0	0	0		0		0
103	0	60	1	1	15	#NULL!	#NULL!	#NULL!	#NULL!	#NULL!	58.8664	1	ovarian cancer	1	0	0	0	0	0	0	1	1	1	0	0	0	1	1	0	0	0	0	0	1	0	0	1	0	0	1	1	0	0	0	0		0		0
104	0	58	3	3	9	#NULL!	#NULL!	#NULL!	#NULL!	#NULL!	58.8664	0		0	0	0	0	0	0	0	0	1	1	1	0	0	0	0	0	0	0	0	0	0	1	0	0	0	0	1	1	0	0	0	0		0		0
105	0	50	3	2	5	37	2.33	32	0.7	81.2	81.2	0		0	0	0	0	0	1	0	0	1	1	0	0	0	0	1	0	0	0	0	0	1	0	0	1	0	0	1	0	0	0	0	0		0		0
106	0	57	10	2	9	70	2.54	76	0.87	60	60	1	adenocarcinoma of thyroid	0	0	0	0	0	0	0	0	1	1	1	0	0	0	1	0	0	0	0	0	1	0	0	0	0	0	1	0	0	0	0	0		0		0
107	0	51	3	2	6	57	2.81	52	0.73	41	41	0		0	0	0	0	0	0	0	0	0	1	1	0	0	0	1	0	0	0	0	0	1	0	0	0	0	0	1	0	0	0	0	0		0		0
108	1	63	1	1	7	90	4.84	100	0.94	53	53	0		0	0	1	0	0	0	0	0	1	1	0	0	0	0	1	0	0	0	0	0	1	0	0	0	0	1	1	0	0	0	0	0		0		0
109	1	64	1	1	6	68	5.1	68	0.8	75.5	75.5	0		0	1	0	0	1	0	0	0	1	1	0	0	0	0	0	0	0	0	0	0	0	1	0	0	0	0	1	0	0	0	0	0		0		0
110	0	51	125	12	8	#NULL!	#NULL!	#NULL!	#NULL!	#NULL!	58.8664	0		0	0	0	0	0	0	1	1	0	1	0	0	0	1	1	1	0	0	0	0	1	0	0	1	0	1	1	0	0	0	0	0		0		0
111	0	70	4	4	8	86.3	4.19	88.7	0.79	92.9	92.9	0		0	0	0	0	0	0	0	0	1	1	1	0	0	0	1	0	0	0	0	0	1	0	0	0	0	0	1	0	0	0	0	0		0		0
112	1	56	4	4	4	39	3.78	47	0.96	72.9	72.9	0		0	0	0	0	0	0	0	0	0	1	1	0	0	0	0	0	0	0	0	0	0	1	0	0	0	0	1	0	1	0	0	0		0		0
113	1	70	2	1	8	96.6	4.61	106.6	0.93	81.1	81.1	0		0	0	0	0	0	0	0	0	1	1	0	0	0	1	1	0	0	0	0	0	1	0	0	0	0	0	1	0	0	0	0	0		0		0
114	1	63	4	4	8	#NULL!	#NULL!	#NULL!	#NULL!	#NULL!	58.8664	0		0	0	0	0	0	0	0	0	1	1	0	0	0	1	1	1	0	0	0	0	1	0	0	0	0	0	1	0	0	0	0	0		0		0
115	0	66	1	1	7	64	3.42	58	0.66	123	123	0		0	0	0	0	1	0	0	0	1	1	0	0	0	1	1	0	0	1	0	0	1	0	0	0	0	0	1	0	0	0	0	0		0		0
116	0	61	1	1	10	49	2.71	58.7	1.1	90.1	90.1	0		0	0	0	0	0	0	1	0	1	1	0	1	0	1	0	1	1	0	0	0	1	0	0	1	0	0	1	0	0	1	0	0		0		0
117	0	68	14	3	11	88	5.33	87	0.77	32.8	32.8	0		0	1	1	1	0	0	0	0	1	1	1	1	0	0	1	0	0	0	0	0	1	0	0	0	0	0	1	0	1	0	0	0		0		0
118	0	53	3	3	4	87	4.05	89	0.83	61.1	61.1	0		0	0	1	0	0	0	0	0	0	1	0	0	0	1	1	0	0	0	0	0	1	0	0	1	0	0	1	0	0	0	0	0		0		0
119	1	45	3	3	3	112	4.09	113	0.83	55.6	55.6	0		0	0	0	0	0	0	0	0	1	0	0	0	0	0	1	0	0	0	0	0	1	0	0	0	0	0	1	0	1	1	0	0		0		0
120	1	29	2	2	12	53.9	2.25	54.2	0.84	46.1	46.1	0		0	0	0	0	0	0	0	0	1	1	0	1	0	1	1	1	1	0	0	0	1	0	0	1	0	0	1	0	0	0	0	0		0		0
121	0	47	9	9	6	53	2.69	53	0.82	59.6	59.6	1	osteochodromatous cancer	0	0	0	0	0	0	0	1	0	1	1	0	0	0	0	0	0	0	0	0	0	1	0	0	0	0	1	0	0	0	0	0		0		0
122	0	60	1	1	9	62.4	3.16	55.7	0.71	64.8	64.8	0		0	0	0	0	0	0	0	0	0	0	0	0	0	1	1	0	0	1	0	0	0	0	1	1	0	0	1	0	0	0	0	0		0		0
123	0	64	1	1	5	59.1	3.44	63.4	0.85	47.9	47.9	0		0	1	1	0	0	0	0	0	1	0	0	0	0	0	1	0	0	0	0	0	1	0	0	1	0	0	1	0	0	0	0	0		0		0
124	1	60	14	13	7	56	2.85	65.5	0.94	77.6	77.6	0		0	0	0	0	0	0	0	1	0	0	0	0	0	1	1	0	0	0	0	0	0	0	1	0	0	0	1	0	0	0	0	0		0		0
125	0	70	1	1	7	35.1	3.14	33	0.7	24.1	24.1	0		0	0	0	1	0	0	0	0	0	0	0	0	0	1	1	0	0	0	0	0	0	0	1	1	0	0	1	0	0	0	0	0		0		0
126	0	60	4	3	9	46	3.89	59	0.98	58.8	58.8	0		0	0	0	0	1	1	1	0	1	1	0	0	0	0	1	0	0	0	0	0	1	0	0	1	0	0	1	0	0	0	0	0		0		0
127	1	43	3	3	6	34	1.79	36	0.86	32.2	32.2	0		0	0	0	0	0	0	0	1	1	0	0	0	0	1	1	0	0	0	0	0	1	0	0	1	0	0	1	0	1	0	0	0		0		0
128	0	50	1	1	5	95.4	4.15	101.2	0.8	80.4	80.4	0		0	1	1	0	0	1	0	0	1	0	0	0	0	0	1	1	0	0	1	0	1	0	0	1	0	1	1	0	0	0	0	0		0		0
129	0	64	36	36	5	64	2.9	68	0.87	29.8	29.8	0		0	0	0	0	0	0	0	0	0	0	0	1	1	0	1	0	0	0	0	0	0	0	1	0	0	0	1	0	1	0	0	0		0		0
130	0	42	84	12	3	81	3.83	85	0.89	34.5	34.5	0		0	0	0	0	0	0	0	0	0	1	0	0	0	1	1	0	0	0	0	0	1	0	0	0	0	0	1	0	1	0	0	0		0		0
131	0	49	1	1	7	67.4	3.55	118.2	1.33	85.5	85.5	0		0	0	0	0	0	0	0	0	1	0	0	0	0	0	1	0	0	0	0	0	1	0	0	1	0	1	1	0	0	0	0	0		0		0
132	1	42	6	6	7	82.8	4	86	0.82	81.7	81.7	0		0	0	0	0	1	0	1	0	1	1	0	1	0	0	1	0	0	0	0	0	1	0	0	0	0	0	1	0	0	0	0	0		0		0
133	1	41	1	1	8	#NULL!	#NULL!	#NULL!	#NULL!	#NULL!	58.8664	0		0	0	0	0	0	0	0	0	0	0	0	0	0	0	1	1	1	0	0	0	0	0	1	0	0	1	1	0	0	0	1	0		0		0
134	0	48	25	24	5	83	3.68	87	0.85	69.8	69.8	0		0	0	0	0	0	0	0	0	0	0	0	0	0	0	1	1	0	1	0	0	0	0	1	0	0	0	1	0	0	0	0	0		0		0
135	0	62	1	1	3	36	1.98	41	0.88	59.6	59.6	0		0	0	0	0	1	0	1	0	1	0	0	0	0	0	1	0	0	0	0	0	1	0	0	0	0	0	1	0	0	0	0	0		0		0
136	0	44	12	12	7	#NULL!	#NULL!	#NULL!	#NULL!	#NULL!	58.8664	0		0	1	0	1	0	0	1	1	0	0	0	0	0	0	1	0	1	0	0	1	1	0	0	1	0	0	1	0	0	0	0	0		0		0
137	0	46	4	3	4	31.9	2.49	38.5	1	84.6	84.6	0		0	0	0	0	0	0	0	0	1	1	0	0	0	0	0	0	0	0	0	0	0	1	0	0	0	0	1	0	0	0	0	0		0		0
138	0	65	14	14	9	63.5	2.94	61.4	0.72	44.9	44.9	0		0	0	0	0	0	0	0	0	1	1	1	0	0	0	0	1	1	0	0	0	0	1	0	1	0	0	1	0	0	0	0	0		0		0
139	1	67	36	36	11	75	5.37	76	0.81	73.8	73.8	0		0	1	1	0	0	0	0	0	1	1	0	0	1	1	0	1	1	1	0	0	1	0	0	0	0	0	1	0	0	0	0	0		0		0
140	0	44	2	2	3	100.4	4.22	93	0.81	76.5	76.5	0		0	0	0	1	0	0	1	1	1	1	0	0	0	0	1	0	1	0	0	1	1	0	0	1	0	1	1	0	0	0	0	0		0		0
141	1	52	6	6	8	40	2.52	44	0.9	62.6	62.6	1	mediastinal cancer	0	1	0	1	0	0	0	1	0	0	0	0	0	0	1	0	1	0	0	0	0	0	1	1	0	0	1	0	0	0	1	0		0		0
142	0	62	1	1	9	#NULL!	#NULL!	#NULL!	#NULL!	#NULL!	58.8664	0		0	0	0	0	0	0	1	0	0	0	0	0	0	0	1	0	0	1	1	0	0	0	1	1	0	0	1	0	0	0	0	0		0		0
143	1	51	4	4	5	48.7	3.47	54.5	1	92.4	92.4	0		0	0	0	0	0	0	0	0	0	0	0	0	0	1	1	0	0	0	0	0	0	0	1	0	0	0	1	0	0	0	0	0		0		0
144	1	43	4	4	5	78.5	2.6	93.2	0.93	61.3	61.3	0		0	0	0	0	0	0	1	0	0	0	0	0	1	0	1	1	1	0	0	0	0	0	1	0	0	0	1	0	1	0	0	0		0		0
145	0	47	3	3	4	41	3.2	42	0.86	46.6	46.6	0		0	0	0	0	0	0	0	1	1	0	0	0	0	0	1	0	0	0	0	0	1	0	0	0	0	0	1	0	0	0	0	0		0		0
146	1	76	1	1	3	#NULL!	#NULL!	#NULL!	#NULL!	#NULL!	58.8664	0		0	0	0	0	0	0	0	0	0	0	0	0	0	0	0	1	1	0	0	0	0	0	1	0	0	0	1	0	0	0	0	0		0		0
147	0	70	6	6	13	87.4	3.86	88.6	0.75	55.4	55.4	1	gastric cancer	0	0	0	0	0	0	0	0	1	1	1	0	0	1	1	0	0	0	0	0	1	0	0	0	0	0	1	0	0	0	0	0		0		0
148	0	65	2	1	9	58	3.72	63	0.85	66.8	66.8	0		0	0	0	1	1	0	1	0	1	1	0	0	0	0	1	0	0	0	0	0	1	0	0	1	0	1	1	0	0	0	0	0		0		0
149	0	54	14	9	7	94.1	4.71	105.6	0.92	56.8	56.8	1	thyroid cancer	0	1	0	0	0	0	0	1	0	0	0	0	0	1	1	0	0	0	0	0	0	0	1	1	0	1	1	0	0	0	0	0		0		0
150	0	42	2	1	7	#NULL!	#NULL!	#NULL!	#NULL!	#NULL!	58.8664	0		0	0	0	0	0	0	0	1	0	0	0	0	0	1	1	0	0	0	0	0	0	0	1	0	0	1	1	0	0	0	0	0		0		0
151	1	42	1	1	7	80	3.56	82	0.83	61.2	61.2	0		0	0	0	0	0	0	0	0	0	0	0	0	0	1	1	0	0	0	0	0	0	0	1	1	0	0	1	0	1	0	0	0		0		0
152	0	49	24	21	4	72	4.22	77	0.85	49.9	49.9	0		0	0	0	0	0	1	1	1	0	0	0	0	0	1	1	0	0	0	1	1	0	0	1	0	0	0	1	0	0	0	0	0		0		0
153	0	63	6	3	10	#NULL!	#NULL!	#NULL!	#NULL!	#NULL!	58.8664	0		0	0	0	0	1	0	0	0	1	1	0	0	0	0	1	0	0	0	0	0	1	0	0	1	0	0	1	0	0	0	0	0		0		0
154	0	72	2	2	4	#NULL!	#NULL!	#NULL!	#NULL!	#NULL!	58.8664	0		0	0	0	0	1	0	0	0	0	0	0	0	0	1	1	0	0	0	0	0	0	0	1	0	0	0	1	0	0	0	0	0		0		0
155	0	63	12	12	7	64.4	3.43	50.5	0.6	69.8	69.8	0		0	0	0	0	0	0	0	0	0	0	0	0	0	1	1	0	0	0	0	0	0	0	1	0	0	0	1	0	0	0	0	0		0		0
156	0	66	2	2	13	#NULL!	#NULL!	#NULL!	#NULL!	#NULL!	58.8664	0		0	0	0	0	0	1	0	0	1	1	0	0	0	1	1	0	0	1	0	0	1	0	0	1	0	0	1	0	0	0	0	0		0		0
157	1	75	1	1	5	40	2.75	44	0.82	38.8	38.8	0		0	1	1	0	1	0	0	0	0	0	0	0	0	0	1	0	0	0	0	0	0	0	1	0	0	0	1	0	0	0	0	0		0		0
158	0	63	3	3	9	#NULL!	#NULL!	#NULL!	#NULL!	#NULL!	58.8664	0		0	1	1	0	1	1	0	0	0	1	0	1	0	1	1	1	1	0	0	0	1	0	0	0	0	0	1	0	1	0	0	0		0		0
159	0	61	4	4	12	#NULL!	#NULL!	#NULL!	#NULL!	#NULL!	58.8664	0		0	0	1	0	1	0	0	0	1	0	0	0	0	0	1	0	0	1	0	0	1	0	0	0	0	0	1	0	0	0	1	0		0		0
160	0	56	4	2	7	55.9	2.45	56.4	0.8	34.29	34.29	0		0	0	0	0	0	0	0	0	0	1	1	0	0	0	1	0	0	0	0	0	1	0	0	0	0	0	1	0	0	0	0	0		0		0
161	1	47	4	4	11	#NULL!	#NULL!	#NULL!	#NULL!	#NULL!	58.8664	0		0	0	1	0	0	0	0	0	0	1	1	0	0	1	1	1	0	0	0	0	1	0	0	1	0	0	1	0	0	0	0	0		0		0
162	0	34	1	1	8	#NULL!	#NULL!	#NULL!	#NULL!	#NULL!	58.8664	0		0	0	0	0	0	0	0	1	0	0	0	0	0	1	1	0	0	0	0	0	0	0	1	1	0	1	1	0	0	0	0	0		0		0
163	1	47	6	6	7	#NULL!	#NULL!	#NULL!	#NULL!	#NULL!	58.8664	0		0	0	0	0	0	0	0	0	0	0	0	1	0	0	1	1	0	1	0	0	0	0	1	0	0	0	1	0	0	0	0	0		0		0
164	0	34	84	24	5	60	2.98	68	0.84	93.4	93.4	0		0	0	0	0	0	0	0	0	0	0	0	0	0	0	1	1	0	0	0	0	0	0	1	0	0	0	1	0	1	0	0	0		0		0
165	0	46	4	4	4	68	3.2	72	0.87	42.9	42.9	0		0	0	0	0	0	0	0	1	0	0	0	0	0	1	1	0	0	0	0	0	0	0	1	0	0	0	1	0	0	0	0	0		0		0
166	1	46	2	2	10	#NULL!	#NULL!	#NULL!	#NULL!	#NULL!	58.8664	0		0	0	0	1	0	0	0	1	0	0	0	0	0	0	1	0	1	0	0	0	0	0	1	1	0	1	1	0	0	0	1	0		0		0
167	0	61	1	1	8	#NULL!	#NULL!	#NULL!	#NULL!	#NULL!	58.8664	0		0	0	0	0	0	0	0	0	0	0	0	0	0	0	1	0	0	1	0	0	0	0	1	0	0	0	1	0	0	0	0	0		0		0
168	1	42	48	1	4	34	1.86	32.5	0.79	42.5	42.5	0		0	0	0	1	0	0	0	0	0	0	0	0	0	0	1	0	1	0	0	0	0	0	1	0	0	0	1	0	1	0	1	0		0		0
169	0	60	78	6	6	80.9	3.98	76	0.79	70.3	70.3	0		0	0	0	0	0	0	0	1	0	1	0	0	0	1	1	0	0	0	0	0	1	0	0	0	0	0	1	0	0	0	0	0		0		0
170	1	62	2	2	5	#NULL!	#NULL!	#NULL!	#NULL!	#NULL!	58.8664	0		0	1	1	0	1	0	0	0	0	0	0	0	0	1	1	0	0	1	0	0	0	0	1	0	0	0	1	0	0	0	0	0		0		0
171	0	32	7	7	7	#NULL!	#NULL!	#NULL!	#NULL!	#NULL!	58.8664	0		0	0	0	0	1	0	1	0	0	0	0	0	0	1	1	0	0	1	0	0	0	0	1	0	0	1	1	0	0	0	0	0		0		0
172	1	71	3	3	5	76	6.29	79	0.81	93	93	0		0	0	0	0	1	0	0	0	1	1	0	0	0	0	1	0	0	0	0	0	1	0	0	0	0	0	1	0	0	0	0	0		0		0
173	0	54	14	2	4	75.1	3.11	81.2	0.88	55.3	55.3	0		0	0	0	0	0	0	0	0	0	0	0	0	0	1	1	0	0	0	0	0	0	0	1	0	0	0	1	0	1	0	0	0		0		0
174	1	87	6	5	5	#NULL!	#NULL!	#NULL!	#NULL!	#NULL!	58.8664	0		1	1	1	0	0	0	0	0	0	0	0	0	0	1	1	0	0	0	0	0	0	0	1	0	0	0	1	0	0	0	0	0		0		0
175	0	53	3	3	5	#NULL!	#NULL!	#NULL!	#NULL!	#NULL!	58.8664	0		0	0	0	0	0	0	0	0	1	1	0	0	0	0	1	0	0	0	0	0	1	0	0	0	0	0	1	0	0	0	0	0		0		0
176	1	70	3	3	10	#NULL!	#NULL!	#NULL!	#NULL!	#NULL!	58.8664	0		0	1	0	0	0	0	0	1	1	1	0	0	0	0	1	0	0	0	0	0	1	0	0	0	0	0	1	0	1	0	0	0		0		0
177	1	65	7	7	12	#NULL!	#NULL!	#NULL!	#NULL!	#NULL!	58.8664	0		0	0	0	0	0	0	0	0	0	0	0	0	0	1	1	0	0	1	1	0	0	0	1	0	0	0	1	0	0	0	1	0		0		0
178	1	54	120	6	6	#NULL!	#NULL!	#NULL!	#NULL!	#NULL!	58.8664	0		0	0	1	0	0	0	0	0	1	0	0	0	0	0	1	0	0	0	0	0	1	0	0	1	0	0	1	0	0	0	0	0		0		0
179	0	51	9	5	7	66.8	3.63	77.1	0.91	80.9	80.9	0		0	0	0	1	1	1	0	0	1	0	0	0	0	1	1	0	0	1	0	0	1	0	0	0	0	0	1	0	0	0	0	0		0		0
180	0	68	6	4	5	#NULL!	#NULL!	#NULL!	#NULL!	#NULL!	58.8664	0		0	0	0	0	1	0	0	0	1	1	0	0	0	0	0	0	0	0	0	0	0	1	0	0	0	0	1	0	0	0	0	0		0		0
181	1	61	2	2	6	97.3	6.86	114.4	0.99	85.2	85.2	0		0	1	1	0	0	0	0	1	1	1	0	0	0	1	1	1	1	0	0	0	1	0	0	0	0	0	1	0	0	0	0	0		0		0
182	1	68	3	3	12	77.2	4.17	69.9	0.7	51	51	0		0	1	0	0	0	0	0	0	1	1	0	0	0	0	1	0	1	1	1	0	1	0	0	0	0	0	1	0	0	0	0	0		0		0
183	1	65	4	3	9	54.2	2.91	58.4	0.81	72.2	72.2	0		0	0	0	0	1	0	0	0	0	0	0	0	0	1	1	0	0	1	1	0	0	0	1	1	0	0	1	0	0	0	0	0		0		0
184	1	72	2	2	4	#NULL!	#NULL!	#NULL!	#NULL!	#NULL!	58.8664	0		0	1	1	0	0	0	1	1	0	0	0	0	0	1	1	0	0	0	0	0	0	0	1	0	0	0	1	0	1	0	0	0		0		0
185	1	60	15	15	6	66	4.76	68	0.81	62.2	62.2	0		1	1	1	0	0	1	0	0	0	0	0	0	0	1	1	1	0	0	0	0	0	0	1	0	0	0	1	0	0	0	0	0		0		0
186	1	62	24	12	3	52.2	4.68	50.2	0.8	42.6	42.6	0		0	1	1	0	0	0	0	0	0	0	0	0	0	0	1	0	0	0	0	0	0	0	1	0	0	1	1	0	0	0	0	0		0		0
187	0	46	1	1	4	#NULL!	#NULL!	#NULL!	#NULL!	#NULL!	58.8664	1	breast cancer	0	0	0	0	0	0	0	0	0	1	1	1	0	0	0	0	0	0	0	0	0	1	0	1	0	0	1	0	0	1	0	0		0		0
188	1	61	6	6	6	79	5.04	87	0.86	76.8	76.8	0		0	0	0	0	1	0	0	1	1	1	1	1	0	0	1	1	1	0	0	0	1	0	0	0	0	0	1	0	0	0	0	0		0		0
189	1	57	14	2	7	#NULL!	#NULL!	#NULL!	#NULL!	#NULL!	58.8664	0		0	1	1	0	1	0	0	0	1	1	1	0	0	1	1	0	0	0	0	0	1	0	0	0	0	0	1	0	0	0	0	0		0		0
190	0	70	3	2	9	91.8	3.89	107.4	0.85	123.9	123.9	1	lung cancer	0	0	0	0	0	0	0	0	1	0	0	0	0	0	0	0	0	0	0	0	0	1	0	1	0	0	1	0	0	0	1	0		0		0
191	0	66	3	3	19	#NULL!	#NULL!	#NULL!	#NULL!	#NULL!	58.8664	0		1	0	0	1	1	0	1	1	1	1	1	0	0	1	1	0	0	1	0	1	1	0	0	0	0	1	1	0	0	0	0	0		0		0
192	0	67	6	6	9	38.4	2.12	33.79	0.69	24.5	24.5	0		0	0	0	0	1	0	0	0	1	0	0	1	0	0	1	0	0	1	0	0	1	0	0	0	0	0	1	0	0	0	0	0		0		0
[truncated: 47 more columns]
